# Supplementary material for: Genomic evidence reveals high genetic diversity in a narrowly distributed species and natural hybridization risk with a widespread species in the genus Geodorum
Source: BMC Plant Biol. 2023 Jun 14;23:317. doi: 10.1186/s12870-023-04285-w (PMC10265804; doi:10.1186/s12870-023-04285-w)
Supplement: Supplementary file 1 — Additional file 1: Fig. S1. The corresponding residuals when using all individuals to simulate 0–5 migration events (m). SE, standard errors.Fig. S2. The corresponding residuals when using individuals after removing admixtures to simulate 0–5 migration events (m). SE, standard errors. Table S1. Sampling and sequencing information. [file 12870_2023_4285_MOESM1_ESM.zip › Table S1_ESM.xlsx]

## Sheet: Sheet1
Table S1 Sampling and sequencing information
Sample	Population	Source	Voucher code	Raw data					Clean data					SRA number
				Total_Reads	Total_Bases	Q20%	Q30%	GC%	Total_Reads	Total_Bases	Q20%	Q30%	GC%
GD-DS-1	GD-DS	Dingshu Small-protected-area, Yachang Orchid Nature Reserve, Guangxi		19552924	2864503366	96.11	92.56	50.44	18134180	2632975464	97.22	94.55	50.46	SRR21942802
GD-DS-10	GD-DS		20210626001	21610034	3176674998	96.97	94.53	43.5	20235666	2957820180	97.81	95.96	43.54	SRR21942844
GD-DS-11	GD-DS			31393002	4599074793	96.89	92.79	44.2	29390890	4266573080	97.89	94.67	44.25	SRR21942843
GD-DS-12	GD-DS			25929224	3811595928	96.37	93.11	52.87	24233482	3535853955	97.37	94.84	52.93	SRR21942832
GD-DS-2	GD-DS			30527970	4457083620	96.19	91.47	47.91	28372812	4101026613	97.3	93.53	47.94	SRR21942813
GD-DS-3	GD-DS			27538768	4020660128	96.28	92.91	53.39	25577302	3698838060	97.36	94.85	53.44	SRR21942780
GD-DS-4	GD-DS			29210928	4264795488	96.9	93.98	46.82	27699080	4015739947	97.71	95.43	46.81	SRR21942791
GD-DS-5	GD-DS			31656716	4621880536	96.9	94.33	48.93	29592114	4292232662	97.76	95.84	48.92	SRR21942770
GD-DS-6	GD-DS			19788328	2889095888	96.98	94.43	52.02	18570788	2695472252	97.81	95.87	52.07	SRR21942772
GD-DS-7	GD-DS			26204564	3825866344	97.01	94.52	49.98	24568272	3564878616	97.84	95.97	50.01	SRR21942771
GD-DS-8	GD-DS			30178274	4406028004	96.44	93.57	52.19	27549212	3991258817	97.54	95.45	52.23	SRR21942842
GD-DS-9	GD-DS			23164026	3405111822	96.81	94.23	46.55	21606838	3157673398	97.7	95.75	46.6	SRR21942841
GD-EG-1	GD-EG	Ergou Community, Yachang Orchid Nature Reserve, Guangxi		25256932	3687512072	96.12	92.98	51.09	22985348	3333214699	97.26	94.98	51.13	SRR21942840
GD-EG-2	GD-EG			29472012	4302913752	96.51	93.29	48.4	27728850	4017638301	97.43	94.91	48.38	SRR21942839
GD-EG-3	GD-EG		20210624003	30252564	4416874344	96.77	93.83	45.7	28482656	4128245366	97.66	95.4	45.7	SRR21942838
GD-MQ-1	GD-MQ	Minqiang Village, Longzhou County, Guangxi		28459860	4197829350	95.85	89.07	44.44	26777286	3915312384	96.75	90.62	44.49	SRR23717311
GD-MQ-2	GD-MQ			30016404	4427419590	96.45	90.36	39.85	28797628	4218043350	97.1	91.5	39.86	SRR23717310
GD-MQ-3	GD-MQ			32325552	4768018920	96.07	89.58	43.19	30590560	4476199046	96.89	91.01	43.24	SRR23717309
GD-MQ-4	GD-MQ			31930186	4677772249	96.58	90.84	44.94	30511308	4440149606	97.28	92.08	44.99	SRR23717308
GD-MQ-5	GD-MQ			31099356	4556055654	96.48	90.59	47.03	29687824	4319621139	97.21	91.85	47.08	SRR23717307
GD-MQ-6	GD-MQ		20220702001	24623516	3607345094	96.85	91.33	41.88	23961982	3491488715	97.32	92.14	41.9	SRR23717306
GD-XY-1	GD-XY	Xiaya Small-protected-area, Yachang Orchid Nature Reserve, Guangxi		20164698	2954128257	93.85	84.19	44.34	17337458	2484479126	95.95	87.7	44.28	SRR21942835
GD-XY-10	GD-XY		20210625002	21749178	3218878344	96	92.6	48.58	20119228	2944241161	97.07	94.45	48.61	SRR21942837
GD-XY-11	GD-XY			60202638	8789585148	96.61	92.94	51.71	57040098	8257469416	97.45	94.52	51.69	SRR21942836
GD-XY-2	GD-XY			21191474	3104550941	93.87	83.57	42.08	18317602	2623454815	95.98	87.17	41.99	SRR21942834
GD-XY-3	GD-XY			20283570	2971543005	94.15	84.18	44.73	17831640	2557714170	96.09	87.5	44.59	SRR21942833
GD-XY-4	GD-XY			20481392	2990283232	93.34	82.32	47.47	17440328	2483525349	95.64	86.2	47.34	SRR21942831
GD-XY-5	GD-XY			21983532	3209595672	94.37	84.83	43.41	19363300	2771199776	96.27	88.1	43.31	SRR21942830
GD-XY-6	GD-XY			27645008	4063816176	96.13	91.06	50.04	25440172	3694828496	97.33	93.29	50.11	SRR21942829
GD-XY-7	GD-XY			21278772	3127979484	96.04	92.61	47.54	19849920	2888031210	97.03	94.36	47.58	SRR21942828
GD-XY-8	GD-XY			16979882	2496042654	95.93	92.44	49.68	15760208	2292457610	96.97	94.26	49.73	SRR21942827
GD-XY-9	GD-XY			22169356	3258895332	96.01	92.64	44.19	20498024	2981964745	97.07	94.47	44.23	SRR21942822
GD-YL-1	GD-YL	Yilai District, Yachang Forest Farm, Guangxi		26239456	3883439488	97.09	94.66	46.03	24713166	3636729071	97.87	95.99	46.03	SRR21942824
GD-YL-11	GD-YL		20210624002	27082602	3954059892	96.98	94.2	42.59	25649330	3718492714	97.79	95.62	42.6	SRR21942823
GD-YL-2	GD-YL			39756334	5883937432	96.68	94.04	40.74	37018968	5444573366	97.59	95.59	40.82	SRR21942825
GD-YL-3	GD-YL			32149158	4742000805	96.36	91.31	41.29	29631884	4327302063	97.53	93.49	41.41	SRR21942826
GD-YL-4	GD-YL			31819934	4693440265	96.36	93.46	40.46	29426008	4311396954	97.36	95.19	40.56	SRR21942803
GD-YL-5	GD-YL			25546778	3768149755	96.66	93.93	46.01	23778646	3486057981	97.57	95.51	46.11	SRR21942804
GD-YL-6	GD-YL			39796754	5830224461	96.52	93.77	40.86	36921300	5373439050	97.47	95.41	41	SRR21942805
GD-YL-7	GD-YL			33917326	4968888259	96.86	94.35	42.4	31763808	4625045393	97.72	95.83	42.49	SRR21942806
GD-YL-8	GD-YL			25491966	3734573019	96.71	94.02	45.59	23763708	3460491069	97.62	95.59	45.67	SRR21942807
GD-YL-9	GD-YL			26562270	3891372555	96.38	93.5	40.37	24550178	3572852816	97.38	95.21	40.45	SRR21942808
GD-ZX-1	GD-ZX	Zhexiang Small-protected-area, Yachang Orchid Nature Reserve, Guangxi		24230748	3537689208	96.21	92.88	49.91	22643610	3274022878	97.17	94.57	49.96	SRR21942810
GD-ZX-10	GD-ZX		20210623003	27955786	4109500542	96.77	93.85	40.75	26286508	3836042538	97.67	95.43	40.79	SRR21942809
GD-ZX-2	GD-ZX			16154922	2358618612	96.33	93.16	50.46	15103540	2184405567	97.3	94.86	50.5	SRR21942811
GD-ZX-3	GD-ZX			25159904	3673345984	96.37	91.93	46.14	23313296	3367521511	97.48	93.98	46.2	SRR21942812
GD-ZX-4	GD-ZX			21786742	3180864332	96.45	93.4	42.31	20427694	2956235580	97.38	95.01	42.35	SRR21942814
GD-ZX-5	GD-ZX			24980684	3647179864	96.94	94.17	42.16	23560540	3415371273	97.8	95.68	42.21	SRR21942815
GD-ZX-6	GD-ZX			20814200	3038873200	97.02	94.33	42.2	19507456	2829677066	97.91	95.83	42.16	SRR21942816
GD-ZX-7	GD-ZX			30748620	4520047140	96.65	93.68	48.63	28611432	4171935574	97.67	95.46	48.65	SRR21942817
GD-ZX-8	GD-ZX			29534960	4341639120	96.37	93.15	41.67	27255596	3972343018	97.45	95.02	41.68	SRR21942818
GD-ZX-9	GD-ZX			35093698	5158773606	96.11	92.56	44.92	32963950	4807034254	97.06	94.26	44.95	SRR21942819
GE-DS-10	GE-DS	Dingshu Small-protected-area, Yachang Orchid Nature Reserve, Guangxi	20210626001	25505998	3736628707	96.35	93.05	45.02	23713578	3442443642	97.4	94.92	45.04	SRR21942820
GE-DS-2	GE-DS			33683776	4985198848	96.6	93.55	41.63	31473736	4622343574	97.56	95.21	41.64	SRR21942821
GE-DS-3	GE-DS			24265020	3591222960	96.99	94.23	42.06	22989596	3380709006	97.8	95.65	42.09	SRR21942801
GE-DS-4	GE-DS			23871392	3532966016	96.66	93.6	48.4	22470434	3301924586	97.56	95.2	48.43	SRR21942800
GE-DS-5	GE-DS			31824490	4694112275	96.51	91.77	45.87	29566012	4317164163	97.62	93.85	45.92	SRR21942779
GE-DS-6	GE-DS			29019694	4280404865	96.8	93.86	42.48	27414972	4014410341	97.66	95.39	42.52	SRR21942778
GE-DS-7	GE-DS			30660376	4522405460	96.11	92.64	44.95	28379850	4147583372	97.22	94.61	45	SRR21942799
GE-DS-8	GE-DS			21381524	3132393266	96.68	93.69	45.05	20079704	2920016513	97.62	95.34	45.09	SRR21942798
GE-NP-1	GE-NP	Longhe Town, Napo County, Guangxi		16549514	2424503801	95.96	89.81	46.08	15635972	2229171546	97.2	91.76	46.24	SRR23717305
GE-NP-2	GE-NP			19386716	2830460536	96.12	89.65	48.65	18503594	2681870052	96.85	90.92	48.64	SRR23717318
GE-NP-3	GE-NP			23609984	3447057664	96.32	90.16	52.92	22746104	3298989233	96.93	91.21	52.92	SRR23717317
GE-NP-4	GE-NP		20220630001	19647190	2868489740	97.32	92.69	41.72	18955416	2750955927	97.9	93.73	41.73	SRR23717316
GE-PF-1	GE-PF	Pingfeng Small-protected-area, Yachang Orchid Nature Reserve, Guangxi		29448612	4328945964	96.65	93.77	58.16	27364950	3997426577	97.57	95.4	58.22	SRR21942796
GE-PF-10	GE-PF		20210624001	26820608	3969449984	97.03	94.61	48.68	25028120	3678526136	97.89	96.05	48.7	SRR21942797
GE-PF-2	GE-PF			24944130	3666787110	96.2	93.13	50	22718804	3312044146	97.31	95.07	50.01	SRR21942795
GE-PF-3	GE-PF			23669676	3455772696	97.1	91.95	40.01	23087292	3353151823	97.52	92.7	40.02	SRR23717315
GE-PF-4	GE-PF			20533124	2997836104	96.87	91.53	44.99	19795558	2869891005	97.47	92.58	44.99	SRR23717314
GE-PF-5	GE-PF			22004798	3212700508	97.11	92.08	44.59	21330516	3097379795	97.62	92.99	44.6	SRR23717313
GE-PF-6	GE-PF			27612790	4059080130	97.29	95.06	41.37	26197698	3831848693	97.99	96.24	41.38	SRR21942794
GE-XY-1	GE-XY	Xiaya Small-protected-area, Yachang Orchid Nature Reserve, Guangxi		20170522	2985237256	92.44	80.7	47.96	16409614	2357858948	95.09	85.01	47.98	SRR21942792
GE-XY-10	GE-XY		20210625001	21572894	3171215418	96.44	93.44	44.42	20143934	2933446128	97.39	95.04	44.45	SRR21942793
GE-XY-2	GE-XY			19797600	2920146000	92.99	82.19	48.49	16424462	2360926663	95.46	86.24	48.52	SRR21942790
GE-XY-3	GE-XY			22243392	3280900320	92.77	81.7	45.78	18505946	2654614363	95.3	85.82	45.79	SRR21942789
GE-XY-4	GE-XY			21999398	3244911205	94.39	84.95	45.53	19399416	2804415092	96.28	88.21	45.45	SRR21942788
GE-XY-5	GE-XY			20491546	3002011489	93.2	82.68	45.88	17203498	2458368597	95.55	86.56	45.94	SRR21942787
GE-XY-6	GE-XY			28803840	4205360640	96.8	92.2	49.67	26707508	3851504526	97.87	94.23	49.67	SRR21942786
GE-XY-7	GE-XY			26168270	3820567420	97.03	93.36	49.78	24622886	3554085422	97.92	95.01	49.77	SRR21942785
GE-XY-9	GE-XY			23734516	3465239336	96.16	92.96	50.2	21778352	3148835640	97.26	94.79	50.19	SRR21942784
GE-ZX-1	GE-ZX	Zhexiang Small-protected-area, Yachang Orchid Nature Reserve, Guangxi		39248236	5808738928	97.42	92.18	48.7	37229294	5451742955	98.3	93.93	48.72	SRR21942782
GE-ZX-10	GE-ZX		20210623001	34016942	4966473532	95.79	92.11	41.94	31734110	4588198175	96.81	93.9	41.99	SRR21942783
GE-ZX-2	GE-ZX			22345930	3307197640	95.71	91.96	48.53	20742336	3039078842	96.77	93.81	48.55	SRR21942781
GE-ZX-3	GE-ZX			28650336	4225924560	95.69	91.93	51.12	26586416	3878374111	96.76	93.81	51.16	SRR21942769
GE-ZX-4	GE-ZX			21645644	3192732490	96.14	92.81	48.99	20153530	2941052868	97.14	94.57	49.03	SRR21942768
GE-ZX-5	GE-ZX			28393604	4188056590	95.97	92.52	51.05	26257566	3834510795	97.03	94.38	51.09	SRR21942777
GE-ZX-6	GE-ZX			25362308	3715578122	95.23	91.11	49.3	23043104	3332442417	96.49	93.37	49.35	SRR21942776
GE-ZX-7	GE-ZX			29737580	4356555470	96.43	91.91	46.01	27676088	4012886572	97.48	93.86	46.05	SRR21942775
GE-ZX-8	GE-ZX			20264190	2968703835	96.31	93.1	45	18997776	2756929672	97.25	94.74	45.04	SRR21942774
GE-ZX-9	GE-ZX			28812840	4221081060	96.18	91.1	45.49	26628658	3856682820	97.33	93.26	45.56	SRR21942773
EG-1	Outgroup	Zhexiang Small-protected-area, Yachang Orchid Nature Reserve, Guangxi		26854884	3947667948	97.51	92.44	44.05	26231994	3838889317	97.9	93.22	44.02	SRR23717320
EG-2	Outgroup			35630538	5237689086	97.35	91.71	41.49	34349984	5022859130	97.92	92.87	41.48	SRR23717319
EG-3	Outgroup		20210623002	28144304	4137212688	96.08	88.95	41.62	26593914	3768354472	97.54	91.31	41.86	SRR23717312
